# Supplementary material for: Hard for humans, hard for machines: predicting readmission after psychiatric hospitalization using narrative notes
Source: Transl Psychiatry. 2021 Jan 11;11:32. doi: 10.1038/s41398-020-01104-w (PMC7801508; doi:10.1038/s41398-020-01104-w)
Supplement: Supplementary file 2 — Supplemental Material D, Table 4 [file 41398_2020_1104_MOESM2_ESM.xlsx]

## Sheet: Sheet1
	Word	Value	Word	Value	Word	Value	Word	Value
Topic 0	rx	0.022	refills	0.019	dispense	0.018	schizophrenia	0.005
Topic 1	voices	0.024	auditory	0.006	husband	0.005	primidone	0.005
Topic 2	amp	0.007	nucleic	0.006	ptsd	0.005	boyfriend	0.005
Topic 3	gtube	0.115	tube	0.016	g	0.009	salivation	0.007
Topic 4	ect	0.049	ectx	0.019	lip	0.017	biting	0.013
Topic 5	tox	0.01	dbili	0.009	tbili	0.009	eos	0.009
Topic 6	stenosis	0.012	ect	0.011	spinal	0.008	take	0.007
Topic 7	myfortic	0.004	dependence	0.001	seroquel	0.001	man	0.001
Topic 8	abdomen	0.018	heart	0.011	cardiovascular	0.011	motion	0.009
Topic 9	aquired	0.003	ect	0.002	ms	0.001	units	0.001
Topic 10	devil	0.047	god	0.029	decanoate	0.014	devils	0.014
Topic 11	pregnancy	0.025	pregnant	0.014	invega	0.012	ob	0.01
Topic 12	vps	0.005	cd	0.001	rash	0.001	change	0.001
Topic 13	parents	0.005	school	0.004	sister	0.004	friends	0.003
Topic 14	inh	0.023	hfa	0.016	inhaler	0.016	albuterol	0.014
Topic 15	ribavirin	0.01	seroquel	0.004	daughter	0.004	jwm	0.003
Topic 16	nsmh	0.005	januvia	0.005	overdose	0.004	cvd	0.003
Topic 17	camila	0.006	ect	0.004	tinea	0.003	corporate	0.003
Topic 18	rx	0.014	dispense	0.012	refills	0.012	take	0.008
Topic 19	qty	0.015	heroin	0.013	rf	0.012	rx	0.01
Topic 20	lithium	0.005	paranoid	0.005	zyprexa	0.005	schizoaffective	0.005
Topic 21	panel	0.012	take	0.008	result	0.007	clonazepam	0.006
Topic 22	susceptible	0.016	amikacin	0.003	sulbactam	0.003	aztreonam	0.002
Topic 23	parkinson	0.015	carbidopa	0.005	levodopa	0.005	ect	0.002
Topic 24	dental	0.048	tooth	0.029	teeth	0.015	caries	0.014
Topic 25	ocd	0.003	mdd	0.003	says	0.003	ab	0.003
Topic 26	eating	0.013	depakote	0.006	acid	0.005	sprinkles	0.005
Topic 27	algn	0.005	suprasellar	0.004	diario	0.003	nuevo	0.003
Topic 28	ab	0.009	routine	0.006	ms	0.005	culture	0.005
Topic 29	wife	0.011	rivaroxaban	0.007	prolixin	0.006	mr	0.004
Topic 30	routine	0.001	ect	0.001	units	0.001	mcg	0.001
Topic 31	pend	0.029	ab	0.024	result	0.02	creation	0.02
Topic 32	ardit	0.014	erectile	0.005	erection	0.003	dysfunction	0.001
Topic 33	clipping	0.016	ect	0.007	hyperemesis	0.006	tk	0.006
Topic 34	bmd	0.002	rx	0.002	dispense	0.002	ect	0.002
Topic 35	available	0.008	summary	0.008	community	0.008	result	0.007
Topic 36	fracture	0.03	ankle	0.013	fractures	0.012	orthopedics	0.01
Topic 37	ect	0.001	mcg	0.001	take	0.001	inh	0.001
Topic 38	dependence	0.007	seizure	0.006	overdose	0.006	withdrawal	0.006
Topic 39	dialysis	0.069	hd	0.066	esrd	0.031	hemodialysis	0.023
Topic 40	saliva	0.072	dean	0.01	poisonous	0.008	spec	0.006
Topic 41	units	0.045	insulin	0.026	bs	0.025	sc	0.019
Topic 42	mm	0.02	norm	0.016	valve	0.012	mitral	0.009
Topic 43	ect	0.001	dependence	0.001	rash	0.001	trazodone	0.001
Topic 44	risperidone	0.016	staff	0.015	schizoaffective	0.014	schizophrenia	0.014
Topic 45	resident	0.013	reviewed	0.013	diag	0.012	documentation	0.01
Topic 46	rx	0.017	dispense	0.015	refills	0.014	withdrawal	0.008
Topic 47	beckwith	0.011	wiedemann	0.008	gallbladder	0.003	dds	0.002
Topic 48	cd	0.099	hiv	0.094	susceptibility	0.024	ritonavir	0.017
Topic 49	lithium	0.007	klonopin	0.004	take	0.004	program	0.004
Topic 50	ms	0.027	degrees	0.024	ecg	0.013	qrs	0.009
Topic 51	ect	0.023	ms	0.015	degrees	0.011	husband	0.007
Topic 52	clt	0.034	wbr	0.005	aunt	0.004	bf	0.002
Topic 53	ect	0.002	mcg	0.001	ativan	0.001	seroquel	0.001
Topic 54	disk	0.015	lupron	0.007	leuprolide	0.006	slipped	0.004
Topic 55	staffing	0.007	dmx	0.002	inr	0.001	withdrawal	0.001
Topic 56	methadone	0.008	wrist	0.006	heroin	0.006	burn	0.005
Topic 57	catatonia	0.01	ativan	0.007	lesions	0.006	extremities	0.004
Topic 58	ectx	0.004	dl	0.003	ect	0.002	hemophilia	0.002
Topic 59	husband	0.012	ptsd	0.006	woman	0.005	ect	0.004
Topic 60	limbic	0.003	mebel	0.002	ect	0.001	mesial	0.001
Topic 61	ect	0.002	seroquel	0.001	zyprexa	0.001	trazodone	0.001
Topic 62	ms	0.006	heroin	0.005	police	0.005	seroquel	0.005
Topic 63	lyme	0.01	rifampin	0.008	sciatica	0.006	huntington	0.006
Topic 64	diabetes	0.013	insulin	0.013	units	0.009	dl	0.005
Topic 65	ect	0.075	treatments	0.012	husband	0.007	effexor	0.005
Topic 66	nvc	0.002	tarceva	0.001	units	0.001	take	0.001
Topic 67	hyperthyroidism	0.013	methimazole	0.009	dementia	0.007	daughter	0.007
Topic 68	metatarsal	0.009	husband	0.002	ect	0.002	service	0.001
Topic 69	dependence	0.001	ptsd	0.001	ativan	0.001	seroquel	0.001
Topic 70	ect	0.014	rx	0.008	dispense	0.007	refills	0.007
Topic 71	myasthenia	0.024	gravis	0.019	gleevec	0.013	erosion	0.005
Topic 72	husband	0.006	panic	0.003	cancer	0.003	dl	0.003
Topic 73	mcg	0.005	take	0.005	constipation	0.003	htn	0.003
Topic 74	de	0.014	y	0.008	la	0.007	en	0.006
	Word	Value	Word	Value	Word	Value	Word	Value
Topic 0	written	0.004	mr.	0.004	icon	0.003	indicate	0.003
Topic 1	spanish	0.004	piso	0.004	vu	0.004	deja	0.004
Topic 2	chlamydia	0.004	woman	0.004	overdose	0.004	lamotrigine	0.004
Topic 3	liquid	0.006	glycopyrrolate	0.003	zydis	0.003	excessive	0.003
Topic 4	ocd	0.013	luvox	0.011	huntingtons	0.009	fluvoxamine	0.008
Topic 5	result	0.009	auto	0.008	mchc	0.008	ur	0.007
Topic 6	vascular	0.006	artery	0.005	ptsd	0.004	dissection	0.004
Topic 7	degrees	0.001	zyprexa	0.001	lesions	0.001	overdose	0.001
Topic 8	ent	0.009	musculoskeletal	0.006	normocephalic	0.006	atraumatic	0.006
Topic 9	degrees	0.001	withdrawal	0.001	seroquel	0.001	mdd	0.001
Topic 10	haldol	0.011	cogentin	0.006	lithium	0.005	souls	0.005
Topic 11	im	0.008	prenatal	0.008	paliperidone	0.007	parents	0.007
Topic 12	sister	0.001	dependence	0.001	says	0.001	take	0.001
Topic 13	wife	0.003	boyfriend	0.003	brother	0.002	job	0.002
Topic 14	puff	0.013	copd	0.012	mcg	0.01	asthma	0.009
Topic 15	interferon	0.003	probabtion	0.003	worker	0.003	paxil	0.003
Topic 16	ect	0.002	suburban	0.002	inr	0.002	refills	0.002
Topic 17	seroquel	0.002	migraine	0.002	depakote	0.002	combivir	0.002
Topic 18	depakote	0.008	auto	0.007	schizoaffective	0.005	ptsd	0.004
Topic 19	ptsd	0.009	hepatitis	0.007	opioid	0.006	methadone	0.005
Topic 20	disorganized	0.005	staff	0.004	schizophrenia	0.004	refused	0.004
Topic 21	comment	0.006	detection	0.006	limit	0.006	tox	0.005
Topic 22	ertapenem	0.002	features	0.002	cefazolin	0.002	refills	0.002
Topic 23	disease	0.002	take	0.001	sp	0.001	lid	0.001
Topic 24	political	0.009	extraction	0.008	orthopantogram	0.008	radiographs	0.008
Topic 25	nausea	0.003	zip	0.002	hiv	0.002	seroquel	0.002
Topic 26	seroquel	0.005	melanoma	0.005	rx	0.004	anorexia	0.004
Topic 27	take	0.003	depresin	0.003	multivitamnico	0.002	muy	0.002
Topic 28	eos	0.005	degrees	0.004	nicotine	0.004	final	0.004
Topic 29	gemfibrozil	0.004	rx	0.004	dispense	0.003	paranoid	0.003
Topic 30	qpm	0.001	service	0.001	depakote	0.001	rx	0.001
Topic 31	available	0.02	summary	0.02	csf	0.019	f	0.005
Topic 32	seroquel	0.001	school	0.001	man	0.001	ect	0.001
Topic 33	gravidarum	0.006	irbesartan	0.004	levothyroxine	0.004	psychiaric	0.004
Topic 34	take	0.001	refills	0.001	sister	0.001	ativan	0.001
Topic 35	creation	0.007	country	0.007	mr.	0.006	longer	0.005
Topic 36	parnate	0.009	orthopedic	0.008	knee	0.006	surgery	0.005
Topic 37	schizophrenia	0.001	htn	0	ativan	0	sister	0
Topic 38	drinking	0.005	seizures	0.004	sobriety	0.003	heroin	0.003
Topic 39	renal	0.022	stage	0.01	nephrocaps	0.009	acetate	0.008
Topic 40	levalbuterol	0.005	xopenex	0.004	optic	0.004	norbuprenorphine	0.004
Topic 41	diabetes	0.012	ect	0.011	before	0.011	sliding	0.01
Topic 42	abn	0.007	doppler	0.007	systolic	0.006	aortic	0.006
Topic 43	drinking	0.001	ms	0.001	ativan	0.001	wife	0.001
Topic 44	risperdal	0.013	clozapine	0.01	consta	0.01	im	0.009
Topic 45	edis	0.007	records	0.007	f	0.007	source	0.005
Topic 46	heroin	0.007	capsule	0.006	gabapentin	0.005	take	0.005
Topic 47	classrooms	0.002	perphenazine	0.002	widemann	0.001	program	0.001
Topic 48	abs	0.016	emtricitabine	0.013	tenofovir	0.013	haart	0.012
Topic 49	husband	0.003	diag	0.003	seroquel	0.003	ocd	0.003
Topic 50	mouth	0.008	qt	0.008	ventricular	0.008	bpm	0.007
Topic 51	lesions	0.006	ecg	0.006	tinnitus	0.005	stiffness	0.004
Topic 52	eval	0.002	rome	0.002	hpv	0.002	kjt	0.001
Topic 53	zyprexa	0.001	mr.	0.001	dependence	0.001	rash	0.001
Topic 54	bid	0.003	neurogenic	0.002	nuvigil	0.002	retin	0.002
Topic 55	dependence	0.001	sister	0.001	mgh	0.001	homeless	0.001
Topic 56	laceration	0.004	dependence	0.004	panic	0.004	burns	0.004
Topic 57	stiffness	0.004	chills	0.004	sweats	0.004	strength	0.004
Topic 58	dfci	0.002	staging	0.001	recombinant	0.001	units	0.001
Topic 59	eating	0.004	ativan	0.004	mdd	0.004	abilify	0.003
Topic 60	seroquel	0.001	ur	0.001	depakote	0.001	cholesterol	0.001
Topic 61	lithium	0.001	withdrawal	0.001	qpm	0.001	acid	0.001
Topic 62	marijuana	0.004	cannabis	0.004	city_name	0.004	degrees	0.004
Topic 63	majoring	0.005	kjt	0.005	disease	0.005	porch	0.004
Topic 64	before	0.005	wife	0.005	metformin	0.005	sc	0.005
Topic 65	mdd	0.005	mcg	0.005	trazodone	0.005	maintenance	0.004
Topic 66	morhpine	0.001	reinforcing	0.001	seroquel	0.001	rinse	0.001
Topic 67	avm	0.007	humira	0.006	f	0.006	mdd	0.005
Topic 68	dependence	0.001	mdd	0.001	ativan	0.001	zyprexa	0.001
Topic 69	woman	0.001	cholesterol	0.001	acid	0.001	trazodone	0.001
Topic 70	inr	0.006	aspirin	0.005	wife	0.004	htn	0.004
Topic 71	gleevac	0.005	zyprexa	0.004	prednisone	0.004	cml	0.003
Topic 72	nausea	0.003	anxious	0.003	ect	0.003	ativan	0.003
Topic 73	service	0.003	disease	0.003	inh	0.003	spray	0.003
Topic 74	husband	0.005	spanish	0.005	medicamentos	0.005	shunt	0.004
	Word	Value	Word	Value
Topic 0	continuity	0.003	prescription	0.003
Topic 1	hearing	0.003	brother	0.003
Topic 2	lamictal	0.004	lithium	0.004
Topic 3	zyprexa	0.003	disease	0.002
Topic 4	somatic	0.007	obsessive	0.006
Topic 5	comment	0.007	panel	0.007
Topic 6	panic	0.004	k	0.004
Topic 7	take	0	ms	0
Topic 8	nondistended	0.006	awake	0.006
Topic 9	daughter	0.001	dependence	0.001
Topic 10	haloperidol	0.004	depakote	0.004
Topic 11	sustenna	0.007	baby	0.006
Topic 12	routine	0.001	ect	0.001
Topic 13	friend	0.002	man	0.002
Topic 14	refills	0.008	dispense	0.007
Topic 15	bacitracin	0.003	peginterferon	0.002
Topic 16	rx	0.002	routine	0.001
Topic 17	seizure	0.002	overwhelmingly	0.002
Topic 18	eos	0.004	capsule	0.004
Topic 19	attacking	0.005	dispense	0.004
Topic 20	depakote	0.003	risperidone	0.003
Topic 21	trazodone	0.005	venlafaxine	0.004
Topic 22	rx	0.001	ect	0.001
Topic 23	sister	0.001	acid	0.001
Topic 24	mandibular	0.008	periapical	0.007
Topic 25	rx	0.002	supports	0.002
Topic 26	quetiapine	0.003	aspirin	0.003
Topic 27	dss	0.002	estimado	0.002
Topic 28	specimen	0.004	service	0.004
Topic 29	psychosocial	0.003	man	0.003
Topic 30	acid	0.001	ativan	0.001
Topic 31	mri	0.004	neurology	0.004
Topic 32	says	0.001	trileptal	0.001
Topic 33	husband	0.003	bupropion	0.003
Topic 34	lithium	0.001	ptsd	0.001
Topic 35	released	0.005	cholesterol	0.004
Topic 36	views	0.005	tranylcypromine	0.004
Topic 37	man	0	episodes	0
Topic 38	sober	0.003	seroquel	0.003
Topic 39	gelcap	0.008	disease	0.007
Topic 40	benzoylecgonine	0.003	oxymorphone	0.002
Topic 41	scale	0.009	lispro	0.007
Topic 42	tte	0.005	tricuspid	0.005
Topic 43	take	0.001	disease	0.001
Topic 44	shelter	0.009	injection	0.007
Topic 45	reassessment	0.005	np	0.005
Topic 46	sobriety	0.005	mdd	0.005
Topic 47	prozac	0.001	ms	0.001
Topic 48	aids	0.012	susc	0.009
Topic 49	axisiii	0.003	axisv	0.003
Topic 50	before	0.007	interval	0.007
Topic 51	treatments	0.004	eos	0.004
Topic 52	ur	0.001	flying	0.001
Topic 53	staff	0.001	brother	0.001
Topic 54	ect	0.001	nbsp	0.001
Topic 55	ativan	0.001	seizure	0.001
Topic 56	oxycodone	0.003	cutting	0.003
Topic 57	lorazepam	0.004	flank	0.004
Topic 58	take	0.001	th	0.001
Topic 59	trazodone	0.003	son	0.003
Topic 60	divulged	0.001	tylenol	0.001
Topic 61	ativan	0.001	mcg	0.001
Topic 62	polysubstance	0.004	homeless	0.004
Topic 63	country_name	0.003	gene	0.003
Topic 64	dm	0.004	drinking	0.004
Topic 65	wellbutrin	0.004	ptsd	0.004
Topic 66	abdomen	0.001	inh	0.001
Topic 67	appt	0.004	city_name	0.004
Topic 68	seroquel	0.001	methadone	0.001
Topic 69	zyprexa	0.001	wife	0.001
Topic 70	qpm	0.004	treatments	0.003
Topic 71	charmagne	0.003	liar	0.003
Topic 72	mdd	0.002	remeron	0.002
Topic 73	cancer	0.002	hypertension	0.002
Topic 74	los	0.004	su	0.004
